# Supplementary material for: Structure-Function Characterisation of Eop1 Effectors from the Erwinia-Pantoea Clade Reveals They May Acetylate Their Defence Target through a Catalytic Dyad
Source: Int J Mol Sci. 2023 Sep 28;24(19):14664. doi: 10.3390/ijms241914664 (PMC10572645; doi:10.3390/ijms241914664)
Supplement: Supplementary file 1 [file ijms-24-14664-s001.zip]

Archive with 1 entries (1 files):
- ijms-2602796-supplementary.pdf
